# Supplementary material for: Multidisciplinary Decision-Making and Integrated Strategies in Stage III Non-Small Cell Lung Cancer: Exploring Clinical Reasoning in Therapeutic Choices
Source: J Clin Med. 2026 May 13;15(10):3752. doi: 10.3390/jcm15103752 (PMC13206792; doi:10.3390/jcm15103752)
Supplement: Supplementary file 1 [file jcm-15-03752-s001.zip]

Archive with 5 entries (4 files):
- jcm-4221240-supplementary/
- jcm-4221240-supplementary/Figure S1.jpg
- jcm-4221240-supplementary/Figure S2.jpg
- jcm-4221240-supplementary/Figure S3.jpg
- jcm-4221240-supplementary/Supplement File S1.pdf
